# Supplementary material for: The Neoangiogenic Transcriptomic Signature Impacts Hepatocellular Carcinoma Prognosis and Can Be Triggered by Transarterial Chemoembolization Treatment
Source: Cancers (Basel). 2024 Oct 21;16(20):3549. doi: 10.3390/cancers16203549 (PMC11505901; doi:10.3390/cancers16203549)
Supplement: Supplementary file 1 [file cancers-16-03549-s001.zip]

Archive with 1 entries (1 files):
- cancers-3201555-supplementary.pdf
